# Supplementary material for: Expression of Concern: Identification of CD24 as a Cancer Stem Cell Marker in Human Nasopharyngeal Carcinoma
Source: PLoS One. 2019 Jan 3;14(1):e0210304. doi: 10.1371/journal.pone.0210304 (PMC6317794; doi:10.1371/journal.pone.0210304)
Supplement: S3 File — (XLSX) [file pone.0210304.s003.xlsx]

## Sheet: 工作表1
File S3. Protein expression levels for Corrected Figure 2B
	Phosphorylated GSK 3β
	Parental TW02	CD24+	CD24–
Experiment 1	1	2.81	0.91
Experiment 2	1.21	2.11	0.71
Experiment 3	0.81	2.51	0.56
	Phosphorylated β-catenin
	Parental TW02	CD24+	CD24–
Experiment 1	1	0.55	1.51
Experiment 2	1.23	0.42	1.31
Experiment 3	0.8	0.6	1.2
	Nuclear β-catenin
	Parental TW02	CD24+	CD24–
Experiment 1	1	1.64	0.53
Experiment 2	1.11	1.71	0.71
Experiment 3	0.87	2.01	0.66
